# Supplementary material for: Evaluation of Physics‐Based Protein Design Methods for Predicting Single Residue Effects on Peptide Binding Specificities
Source: J Comput Chem. 2025 Jun 26;46(17):e70160. doi: 10.1002/jcc.70160 (PMC12202725; doi:10.1002/jcc.70160)
Supplement: Supplementary file 2 — Data S2. Supporting Information including code to recreate analysis. [file JCC-46-0-s002.zip]

Archive with 9 entries (8 files):
- analysis_code/
- analysis_code/flexddg.py
- analysis_code/analyze_flex_ddG_all-struc.py
- analysis_code/bbkstar.py
- analysis_code/run_pocketoptimizer.sh
- analysis_code/PlotClasses.py
- analysis_code/ddG-backrub.xml
- analysis_code/structure-preparation.py
- analysis_code/DataProcessingClasses.py
