# Supplementary material for: Evaluation of Physics‐Based Protein Design Methods for Predicting Single Residue Effects on Peptide Binding Specificities
Source: J Comput Chem. 2025 Jun 26;46(17):e70160. doi: 10.1002/jcc.70160 (PMC12202725; doi:10.1002/jcc.70160)
Supplement: Supplementary file 2 — Data S2. Supporting Information including code to recreate analysis. [file JCC-46-0-s002.zip › analysis_code/flexddg.py]

#!/usr/bin/python

from __future__ import print_function

import socket
import sys
import os
import subprocess

use_multiprocessing = True
if use_multiprocessing:
    import multiprocessing
    max_cpus = 16

rosetta_scripts_path = os.path.expanduser("/agh/projects/software/rosetta/3.12/main/source/bin/rosetta_scripts.static.linuxgccrelease")
nstruct = 250
max_minimization_iter = 5000
abs_score_convergence_thresh = 1.0
number_backrub_trials = 35000
backrub_trajectory_stride = 5000
path_to_script = 'ddG-backrub.xml'
residue_to_mutate = ('B', 6, '') # Residue position to perfrom saturation mutatagenesis. Format: (Chain, PDB residue number, insertion code).

def run_flex_ddg_saturation( name, input_path, input_pdb_path, chains_to_move, mut_aa, nstruct_i ):
    output_directory = os.path.join( '/agh/projects/binding-energy-calculations/Arg-binder/Rosetta/lig-ala6-reference_talaris2014_250nstruc/output_saturation', os.path.join( '%s_%s' % (name, mut_aa), '%02d' % nstruct_i ) )
    if not os.path.isdir(output_directory):
        os.makedirs(output_directory)

    mutation_chain, mutation_resi, mutation_icode = residue_to_mutate
    resfile_path = os.path.join( output_directory, 'mutate_%s%d%s_to_%s.resfile' % (mutation_chain, mutation_resi, mutation_icode, mut_aa) )
    with open( resfile_path, 'w') as f:
        f.write( 'NATRO\nstart\n%d%s %s PIKAA %s\n' % (mutation_resi, mutation_icode, mutation_chain, mut_aa) )

    flex_ddg_args = [
        os.path.abspath(rosetta_scripts_path),
        "-s %s" % os.path.abspath(input_pdb_path),
        '-parser:protocol', os.path.abspath(path_to_script),
        '-parser:script_vars',
        'chainstomove=' + chains_to_move,
        'mutate_resfile_relpath=' + os.path.abspath( resfile_path ),
        'number_backrub_trials=%d' % number_backrub_trials,
        'max_minimization_iter=%d' % max_minimization_iter,
        'abs_score_convergence_thresh=%.1f' % abs_score_convergence_thresh,
        'backrub_trajectory_stride=%d' % backrub_trajectory_stride ,
        '-restore_talaris_behavior',
        '-in:file:fullatom',
        '-ignore_unrecognized_res',
        '-ignore_zero_occupancy false',
        '-ex1',
        '-ex2',
    ]

    log_path = os.path.join(output_directory, 'rosetta.out')

    print( 'Running Rosetta with args:' )
    print( ' '.join(flex_ddg_args) )
    print( 'Output logged to:', os.path.abspath(log_path) )
    print()

    outfile = open(log_path, 'w')
    process = subprocess.Popen(flex_ddg_args, stdout=outfile, stderr=subprocess.STDOUT, close_fds = True, cwd = output_directory)
    returncode = process.wait()
    outfile.close()

if __name__ == '__main__':
    mutation_chain, mutation_resi, mutation_icode = residue_to_mutate
    cases = []
    for nstruct_i in range(1, nstruct + 1 ):
        for case_name in os.listdir('inputs'):
            case_path = os.path.join( 'inputs', case_name )
            for f in os.listdir(case_path):
                if f.endswith('.pdb'):
                    input_pdb_path = os.path.join( case_path, f )
                    break

            with open( os.path.join( case_path, 'chains_to_move.txt' ), 'r' ) as f:
                chains_to_move = f.readlines()[0].strip()

            for mut_aa in 'ACDEFGHIKLMNPQRSTVWY':
                cases.append( ('%s_%s%d%s' % (case_name, mutation_chain, mutation_resi, mutation_icode), case_path, input_pdb_path, chains_to_move, mut_aa, nstruct_i) )

    if use_multiprocessing:
        pool = multiprocessing.Pool( processes = min(max_cpus, multiprocessing.cpu_count()) )

    for args in cases:
        if use_multiprocessing:
            pool.apply_async( run_flex_ddg_saturation, args = args )
        else:
            run_flex_ddg_saturation( *args )

    if use_multiprocessing:
        pool.close()
        pool.join()
