# Supplementary material for: Evaluation of Physics‐Based Protein Design Methods for Predicting Single Residue Effects on Peptide Binding Specificities
Source: J Comput Chem. 2025 Jun 26;46(17):e70160. doi: 10.1002/jcc.70160 (PMC12202725; doi:10.1002/jcc.70160)
Supplement: Supplementary file 2 — Data S2. Supporting Information including code to recreate analysis. [file JCC-46-0-s002.zip › analysis_code/bbkstar.py]

#!/usr/bin/env python
# -*- coding: utf-8 -*-

### OSPREY 3.2 

import osprey
from osprey import jvm


def show_energy_breakdowns(confAnalysis):
    t = jvm.getInnerClass(osprey.c.energy.ResidueForcefieldBreakdown, 'Type')
    print("Forcefield breakdown: \n{}\n".format(confAnalysis.breakdownEnergyByPosition(t.All)))
    print("Electrostatic breakdown: \n{}\n".format(confAnalysis.breakdownEnergyByPosition(t.Electrostatics)))
    print("van der Waals breakdown: \n{}\n".format(confAnalysis.breakdownEnergyByPosition(t.VanDerWaals)))
    print("Solvation breakdown: \n{}\n".format(confAnalysis.breakdownEnergyByPosition(t.Solvation)))
    print("Offsets breakdown: \n{}\n".format(confAnalysis.breakdownEnergyByPosition(t.Offsets)))


osprey.start(heapSizeMiB=30000,
	enableAssertions=False,
	stackSizeMiB=None,
	garbageSizeMiB=10000,
	allowRemoteManagement=False,
    attachJvmDebugger=False
	)

# read a PDB file for molecular info
mol = osprey.readPdb('./osprey_Arg-binder-build.pdb')

ffparams = osprey.ForcefieldParams()

templateLib = osprey.TemplateLibrary(
       ffparams.forcefld,
   )

# define the protein strand
protein = osprey.Strand(mol, templateLib=templateLib, residues=['179', '514'])
protein.flexibility['364'].setLibraryRotamers(osprey.WILD_TYPE).addWildTypeRotamers()
protein.flexibility['368'].setLibraryRotamers(osprey.WILD_TYPE).addWildTypeRotamers().setContinuous()
protein.flexibility['371'].setLibraryRotamers(osprey.WILD_TYPE).addWildTypeRotamers().setContinuous()
protein.flexibility['403'].setLibraryRotamers(osprey.WILD_TYPE).addWildTypeRotamers()
protein.flexibility['406'].setLibraryRotamers(osprey.WILD_TYPE).addWildTypeRotamers()
protein.flexibility['407'].setLibraryRotamers(osprey.WILD_TYPE).addWildTypeRotamers().setContinuous()
protein.flexibility['410'].setLibraryRotamers(osprey.WILD_TYPE).addWildTypeRotamers().setContinuous()

# define the ligand strand
ligand = osprey.Strand(mol, templateLib=templateLib, residues=['1', '10'])
ligand.flexibility['6'].setLibraryRotamers(osprey.WILD_TYPE, 'ARG', 'SER', 'GLY', 'VAL', 'LEU', 'ILE', 'MET', 'PHE', 'TYR', 'TRP', 'ASN', 'HIS', 'ALA', 'ASP', 'GLU', 'GLN', 'LYS').addWildTypeRotamers().setContinuous()

# make the conf space for the protein
proteinStrandAndFlex = [protein]
proteinConfSpace = osprey.ConfSpace([proteinStrandAndFlex])

# make the conf space for the ligand
bbflex = osprey.c.confspace.CATSStrandFlex(ligand,'2','8')
ligandStrandAndFlex = [ligand, bbflex]
ligandConfSpace = osprey.ConfSpace([ligandStrandAndFlex])

# make the conf space for the protein+ligand complex
complexConfSpace = osprey.ConfSpace([proteinStrandAndFlex, ligandStrandAndFlex])

parallelism = osprey.Parallelism(cpuCores=16)
# or use GPUs
gpuParallelism = osprey.Parallelism(cpuCores=4, gpus=1, streamsPerGpu=1)

minimizingEcalc = osprey.EnergyCalculator(complexConfSpace, ffparams, parallelism=parallelism, isMinimizing=True)

# BBK* needs a rigid energy calculator too, for multi-sequence bounds on K*
rigidEcalc = osprey.SharedEnergyCalculator(minimizingEcalc, isMinimizing=False)

# configure BBK*
bbkstar = osprey.BBKStar(
	proteinConfSpace,
	ligandConfSpace,
	complexConfSpace,
	numBestSequences=18,
	epsilon=0.68,
	writeSequencesToConsole=True,
	writeSequencesToFile='bbkstar.results.tsv'
)


# configure BBK* inputs for each conf space
for info in bbkstar.confSpaceInfos():
        print ("### Started: {}".format(info))
        eref = osprey.ReferenceEnergies(info.confSpace, minimizingEcalc)
        info.confEcalcMinimized = osprey.ConfEnergyCalculator(info.confSpace, minimizingEcalc, referenceEnergies=eref)
        # compute the energy matrix
        ematMinimized = osprey.EnergyMatrix(info.confEcalcMinimized, cacheFile='emat.{}.dat'.format(info.id))

        def makeAStarMinimized(rcs, emat=ematMinimized):
            return osprey.AStarTraditional(emat, rcs, showProgress=False)
        info.confSearchFactoryMinimized = osprey.BBKStar.ConfSearchFactory(makeAStarMinimized)

        # BBK* needs rigid energies too
        confEcalcRigid = osprey.ConfEnergyCalculatorCopy(info.confEcalcMinimized, rigidEcalc)
        ematRigid = osprey.EnergyMatrix(confEcalcRigid, cacheFile='emat.{}.rigid.dat'.format(info.id))

        def makeAStarRigid(rcs, emat=ematRigid):
            return osprey.AStarTraditional(emat, rcs, showProgress=False)

        info.confSearchFactoryRigid = osprey.BBKStar.ConfSearchFactory(makeAStarRigid)

        def makePfunc(rcs, confEcalc=info.confEcalcMinimized, emat=ematMinimized):
                return osprey.PartitionFunction(
                        confEcalc,
                        osprey.AStarTraditional(emat, rcs, showProgress=False),
                        osprey.AStarTraditional(emat, rcs, showProgress=False),
                        rcs
                )
        info.pfuncFactory = osprey.KStar.PfuncFactory(makePfunc)


import jpype
import jpype.imports
from jpype.types import *
import java.lang

# run BBK*
try:
    scoredSequences = bbkstar.run(minimizingEcalc.tasks)
except java.lang.Exception as ex:
    print(ex)
    ex.printStackTrace()
    exit(1)


# make a sequence analyzer from the configured KStar instance
analyzer = osprey.SequenceAnalyzer(bbkstar)

# use results
numConfs = 500 # Number of conformations written in PDB output
for scoredSequence in scoredSequences:
	print("result:")
	print("\tsequence: {}".format(scoredSequence.sequence))
	print("\tK* score: {}".format(scoredSequence.score))
	# write the sequence ensemble, with up to numConfs of the lowest-energy conformations
	analysis = analyzer.analyze(scoredSequence.sequence, numConfs)
	print(analysis)
	counter = 0
	for confAnalysis in analysis.ensemble.analyses:
		print ("####Note-counter: Sequence {}, Conformation {}".format(scoredSequence.sequence, counter))
		show_energy_breakdowns(confAnalysis)
		counter+=1

	analysis.writePdb(
		'seq.{}.pdb'.format(scoredSequence.sequence),
		'Top {} conformations for sequence {}'.format(numConfs, scoredSequence.sequence)
	)
