# Supplementary material for: Evaluation of Physics‐Based Protein Design Methods for Predicting Single Residue Effects on Peptide Binding Specificities
Source: J Comput Chem. 2025 Jun 26;46(17):e70160. doi: 10.1002/jcc.70160 (PMC12202725; doi:10.1002/jcc.70160)
Supplement: Supplementary file 2 — Data S2. Supporting Information including code to recreate analysis. [file JCC-46-0-s002.zip › analysis_code/run_pocketoptimizer.sh]

python3 /agh/projects/pocketoptimizer/pocketoptimizer/ui.py -r scaffold/scaffold.pdb -l ligand/ligand.pdb --library dunbrack -ff amber_ff14SB --mutations A:364:GLN A:368:TRP A:371:SER A:403:GLN A:406:GLN A:407:GLU A:410:TRP --flex_peptide_res 6 --rot 2.5 --rot_steps 2.5 --trans 0.1 --trans_steps 0.1 --scoring amber_ff14SB --max_poses 500000 --ncpus 32 --num_solutions 1 --scaling 1 --peptide --vdw_thresh 50
