# Supplementary material for: Evaluation of Physics‐Based Protein Design Methods for Predicting Single Residue Effects on Peptide Binding Specificities
Source: J Comput Chem. 2025 Jun 26;46(17):e70160. doi: 10.1002/jcc.70160 (PMC12202725; doi:10.1002/jcc.70160)
Supplement: Supplementary file 2 — Data S2. Supporting Information including code to recreate analysis. [file JCC-46-0-s002.zip › analysis_code/PlotClasses.py]

#####################################################################
#                                                                   #
#     This file contains classes for plotting processed data        #
#     from Osprey's BBKstar method, Rosetta's flex ddG method       #
#                       and PocketOptimizer                         #
#                                                                   #
#####################################################################

import math
import sys
from collections import defaultdict
from statistics import mean
from typing import Union, List, Tuple

import pandas as pd
import matplotlib.pyplot as plt
from matplotlib.colors import Normalize
import matplotlib.lines as mlines
from matplotlib.cm import ScalarMappable
import numpy as np
from DataProcessingClasses import CombinedBindingData, BindingDataExperiment


class PlotData:
    """ Plotting class for visualization """
    STANDARD_WIDTH = 4
    axis_labels = {'BBKstar': "BBK* score",
                   'flexddG': "Flex ddG score",
                   'PocketOptimizer': "PO score",
                   'combined': "Normalized score",
                   'experimental': "$K_{d, experimental}$ [M]"}
    colors = {None: 'grey',
              'flexddG': 'green',
              'BBKstar': 'magenta',
              'PocketOptimizer': 'cornflowerblue',
              'combined': 'brown'}

    """ Plotting class for visualization """
    def __init__(self, combined_data: CombinedBindingData):
        self.data = combined_data
        """
        if isinstance(data_class, CombinedBindingAffinities):
            first_rank, first_kd, first_err, second_rank, second_kd, second_err = data_class._get_values()
            methods = data_class._get_methods()
            self.sim_data_unsorted = (data_class.second_sim_rank, data_class.second_sim_kd, data_class.second_sim_xerr)

        else:
            first_kd, first_err, first_rank = data_class.get_data_exp()
            second_kd, second_err, second_rank = data_class.get_data_sim_sorted()
            methods = ('experimental', data_class.get_method())
            self.sim_data_unsorted = data_class.get_data_sim()
        """
        self.coords = (self.data.data_collections[0].kd, self.data.data_collections[1].kd)
        self.errs = (self.data.data_collections[0].err, self.data.data_collections[1].err)
        self.rank = (self.data.data_collections[0].rank, self.data.data_collections[1].rank)
        self.methods = [dc.get_method() for dc in self.data.data_collections]
        self.x = self.coords[0]
        self.y = self.coords[1]
        self.z = None if len(self.data.data_collections) < 3 else self.data.data_collections[2].kd
        self.xerr = self.errs[0]
        self.yerr = self.errs[1]
        self.label_items = self.rank[1]
        try:
            self.x_axis_label = self.axis_labels[self.methods[0]]
        except KeyError:
            self.x_axis_label = 'Unknown score'
        try:
            self.y_axis_label = self.axis_labels[self.methods[1]]
        except KeyError:
            self.y_axis_label = 'Unknown score'
        try:
            self.z_axis_label = 'Unknown score' if len(self.data.data_collections) < 3 else \
                self.axis_labels[self.data.data_collections[2].get_method()]
        except KeyError:
            self.z_axis_label = 'Unknown score'

        self.fit = None
        # Defines widths of labels. This is meant to work with single upper-case letters only!
        self.widths = {'W': 5,
                       'M': 5,
                       'I': 2}

    @staticmethod
    def _get_limit(axis, log):
        """Obtain a list of lower and uper limit for the plots"""
        if log:
            return [min(axis) * 0.3, max(axis) * 1.7]
        else:
            return [min(axis) - abs((max(axis) - min(axis)) / 4), max(axis) + abs((max(axis) - min(axis)) / 4)]

    def plot(self, logarithmic_x: bool = False, logarithmic_y: bool = False,
             rotate_label_x_axis: Union[bool, int] = False, save: bool = False, fname: str = '', title: str = None,
             color_2d: str = 'red', z: List[float] = None, ecolor: Tuple[str, str] = ('lightgrey', 'lightgrey'),
             dynamic_labels: bool = False, manual_label_offsets: bool = False, marker_type: str = '.',
             plot_legend: bool = False, plot_fit: bool = True, plot_diagonal: bool = True, plot_cbar=False):
        """
        Generic 2d plotting method

        :param logarithmic_x: apply log to x values
        :param logarithmic_y: apply log to y values
        :param rotate_label_x_axis: rotate label of x axis
        :param save: Save plot image
        :param fname: File name to save the plot image at
        :param color_2d: Color of 2d plot markers (if z is not applied) and fit (if plot_fit)
        :param z: z axis used for the size of the markers as well as the colors of markers and error bars
        :param ecolor: Color of the error bars (tuple)
        :param dynamic_labels: Try to dynamically offset the labels based on coordinate and label positions and y_errors
        :param manual_label_offsets: Manually offset the labels to make sure they don't overlap
        :param marker_type: Type of markers for 3d dot indicators ('.', 'x', ...)
        :param plot_legend: plot legend (deprecated?)
        :param plot_fit: plot fit of x and y data
        :param plot_diagonal: plot diagonal line
        :param plot_cbar: plot color bar
        :return:
        """
        ax = plt.subplot(111)
        ax.set_box_aspect(1)
        if title is not None:
            plt.title(title)
        # axis scale for a logarithmic scale or normal
        if logarithmic_x:
            ax.set_xscale('log')
            x_plot = np.log10(np.float64(self._get_limit(self.x, log=logarithmic_x)))
        else:
            x_plot = np.float64(self._get_limit(self.x, log=logarithmic_x))
        if logarithmic_y:
            ax.set_yscale('log')

        x_series = pd.Series(np.log10(self.x) if logarithmic_x else self.x)
        y_series = pd.Series(np.log10(self.y) if logarithmic_y else self.y)
        # Create data frame for correlations and calculate them
        pearson = x_series.corr(y_series, method='pearson')
        kendall = x_series.corr(y_series, method='kendall')
        spearman = x_series.corr(y_series, method='spearman')
        # ToDo: Proper positioning of the correlation coefficients in the plot
        # Plot
        if z is None:
            ax.plot(self.x, self.y, marker='o', linestyle='None', color=color_2d, fillstyle='none')
            ax.errorbar(self.x, self.y, xerr=self.xerr, ecolor=ecolor[0], linestyle='None')
            ax.errorbar(self.x, self.y, yerr=self.yerr, ecolor=ecolor[1], linestyle='None')
        else:
            z_min = min(z)
            z_max = max(z)
            z_diff = z_max - z_min
            min_size = 15
            max_size = 300
            max_add = max_size - min_size
            s = [(1 - ((z_n - z_min) / z_diff)) * max_add + min_size for z_n in z]
            scatter = ax.scatter(self.x, self.y, c=z, marker='o', edgecolor='none', cmap='viridis_r', s=s)
            # Color error bars with the corresponding color from z
            norm = Normalize(vmin=z_min, vmax=z_max)
            ax.errorbar(self.x, self.y, xerr=self.xerr, yerr=self.yerr, ecolor=plt.cm.get_cmap('viridis_r')(norm(z)),
                        linestyle='None')
            ax.scatter(self.x, self.y, marker=marker_type, color='black', edgecolor='none', s=20, zorder=2.5)

            # Add colorbar for the color gradient
            if plot_cbar:
                cbar = plt.colorbar(scatter, ax=ax, pad=0.01)  # Similar to fig.colorbar(im, cax = cax)
                cbar.set_label('PO score')  # Replace with an appropriate label
                plt.subplots_adjust(left=0.2, right=0.90, bottom=0.2, top=0.95)
            else:
                plt.subplots_adjust(left=0.1, right=0.90, bottom=0.15, top=0.95)

            sm = ScalarMappable(cmap='viridis_r', norm=norm)
            sm.set_array(np.array([]))  # An empty array is set for now; the actual values don't matter

            markers = 8
            steps = (z_max - z_min) / (markers - 1)
            sizes = [z_min + (steps * r) for r in range(markers)][::-1]
            norm = Normalize(vmin=min(z), vmax=max(z))
            ax.errorbar(self.x, self.y, xerr=self.xerr, yerr=self.yerr,
                        ecolor=plt.cm.get_cmap('viridis_r')(norm(z)),
                        linestyle='None')

            handles = [mlines.Line2D([], [], color=sm.to_rgba(size), marker='o',
                                     markersize=np.sqrt((1 - ((size - z_min) / z_diff)) * max_add + min_size),
                                     linestyle='None') for size in sizes]
            labels = ['' for _ in sizes] if plot_cbar else [f'{size:.1f}' for size in sizes]
            plt.legend(handles, labels, loc='center left', bbox_to_anchor=(1.2 if plot_cbar else 0.95, 0.5, 0.0, 0.0),
                       frameon=False, labelspacing=1.6, fontsize=10 if plot_cbar else 14,
                       handletextpad=0.8 if plot_cbar else 0.0)
            plt.text(1.22 + 0.03 * min(2, max(0, len(max(labels, key=len)) - 4)),  # add 3, 6 if longest number > 2 digits
                     0.2 if len(self.z_axis_label) > 8 else 0.35,
                     self.z_axis_label,
                     transform=ax.transAxes,
                     fontsize=20, rotation=90)
            plt.subplots_adjust(right=0.85)

        plt.xlabel(self.x_axis_label, labelpad=8, fontsize=20)
        plt.ylabel(self.y_axis_label, labelpad=8, fontsize=20)

        x_limits = self._get_limit(self.x, log=logarithmic_x)
        y_limits = self._get_limit(self.y, log=logarithmic_y)
        plt.xlim(x_limits[0], x_limits[1])
        plt.ylim(y_limits[0], y_limits[1])

        if plot_fit:
            self.fit = np.polyfit(np.log10(self.x) if logarithmic_x else self.x,
                                  np.log10(self.y) if logarithmic_y else self.y,
                                  deg=1)
            y_limits = self.fit[0] * x_plot + self.fit[1]
            start = x_limits
            end = y_limits if not logarithmic_y else np.power(10, y_limits)
            ax.plot(start, end, label=f"f(x)={self.fit[0]:.2f}*x+({self.fit[1]:.2f})",
                    linestyle='--', color=color_2d)
            print('fit: ', self.fit)
        if plot_diagonal:
            ax.plot([0, 1], [0, 1], transform=ax.transAxes, color='lightgrey')

        if plot_legend:
            plt.text(max(self.x) * 2, min(self.y) - abs(min(self.y) / 5),
                     f'Pearsons`s r: {pearson:.3f}\nKendall`s tau: {kendall:.3f}\nSpearman`s Rho: {spearman:.3f}',
                     fontsize=12)
            plt.text(max(self.x) * 2, min(self.y) - abs(min(self.y) / 5), f'Pearsons`s r: {pearson:.3f}', fontsize=12)

        print(f'Pearsons`s r: {pearson:.3f}')
        print(f'Kendalls`s Tau: {kendall:.3f}')
        print(f'Spearman`s Rho: {spearman:.3f}')

        # LABELS: Handle where labels are placed in the graph
        y_offset = 10
        if dynamic_labels:
            # Defines minimum and maximum values to normalize the coordinates
            x_diff = max(self.x) - min(self.x)
            y_diff = max(self.y) - min(self.y)
            # Get the coordinates in a normalized plot that aligns quite well with the point size.
            # I.e. If the standard y offset is set to 10, this should be covered with this setup.
            y_pt_range = 90
            x_pt_range = 135
            coords_norm = {
                # Normalized x coordinate within range 0 - 135 and Normalized y coordinate within range 0 - 90
                self.label_items[item]: ((xi - min(self.x)) / x_diff * x_pt_range,
                                         (yi - min(self.y)) / y_diff * y_pt_range)
                for item, (xi, yi) in enumerate(zip(self.x, self.y))
            }

            mean_y_error_norm = mean(yi / y_diff * y_pt_range for yi in self.yerr)
            y_offset = min(max(10, 4 + mean_y_error_norm), 15)

            possible_offsets = {'todo': defaultdict(list),
                                'done': defaultdict(list)}
            for label, coord in coords_norm.items():
                try:
                    width = self.widths[label]
                except KeyError:
                    self.widths[label] = self.STANDARD_WIDTH
                    width = self.STANDARD_WIDTH

                # Solve the obvious ones with offset 0.
                if all(math.dist([coord[0] + 10 + (width / 2)], [other[0]]) >= 13.5 or  # Rightmost label does not touch
                       math.dist([coord[1]], [other[1]]) >= 4  # other label
                       for other_label, other in coords_norm.items() if label != other_label) \
                   and all(
                    math.dist([coord[0] - 10 + (width / 2)], [other[0]]) >= 13.5 or  # Leftmost label does not touch
                    math.dist([coord[1]], [other[1]]) >= 4  # other label
                    for other_label, other in coords_norm.items() if label != other_label) \
                   and all(
                    math.dist([coord[0]], [other[0]]) > (width / 2) + 2 or  # and label offset 0 does not touch
                    math.dist([coord[1] + y_offset], [other[1]]) > 5  # other coord
                    for other_label, other in coords_norm.items() if label != other_label
                ):
                    possible_offsets['done'][label].append(0)
                    continue

                # Try to figure out acceptible x-offsets in comparison to other data points (original coord, not label!)
                # In steps of 0.5 between -10 and 10
                for offset in range(-20, 21):
                    if not any(
                            math.dist([coord[0] + offset / 2], [other[0]]) < (width / 2) + 2 and
                            math.dist([coord[1] + y_offset], [other[1]]) < 5
                            for other_label, other in coords_norm.items() if label != other_label
                    ):
                        possible_offsets['todo'][label].append(offset / 2)
                if not len(possible_offsets['todo'][label]):
                    print("Could not find a label offset that does not crash with other data points, taking 0.")
                    possible_offsets['todo'][label].append(0)

            todo = possible_offsets['todo']

            # Find partners that could potentially overlap (in y OR in x and y)
            xy_partners = defaultdict(list)
            y_partners = defaultdict(list)
            for k in todo.keys():
                for p in todo.keys():
                    if k != p and abs(coords_norm[k][1] - coords_norm[p][1]) < (self.widths[k] / 2) + (
                            self.widths[p] / 2):
                        y_partners[k].append(p)
                        if abs(coords_norm[k][0] - coords_norm[p][0]) < 7:
                            xy_partners[k].append(p)

            def get_offsets(k, partner):
                k_smaller = coords_norm[k][0] < coords_norm[partner][0]
                # offsets for k and partner
                offsets = [0, 0]
                overlap = abs(coords_norm[k][0] - coords_norm[partner][0])
                while overlap + abs(offsets[0]) + abs(offsets[1]) < 7:
                    old_offsets = tuple(offsets)
                    for member, ele in enumerate([k, partner]):
                        new_offset = None
                        for o in todo[ele][::-1 if member != k_smaller else 1]:
                            if (member == k_smaller and o > offsets[member]) or (
                                    member != k_smaller and o < offsets[member]):
                                new_offset = o
                                break
                        if new_offset is None:
                            new_offset = max(todo[ele]) if member == k_smaller else min(todo[ele])
                        offsets[member] = new_offset
                    if old_offsets == tuple(offsets):
                        break
                return offsets

            def solve_pair_offsets(partners, only_y=False):
                for k, p in partners.items():
                    if len(p) == 1 and len(partners[p[0]]) == 1 and k not in removed:
                        partner = p[0]
                        removed.extend([k, partner])

                        if only_y and abs(coords_norm[k][0] - coords_norm[partner][0]) > 7 \
                                and 0 in todo[k] and 0 in todo[partner]:
                            final_offsets = (0, 0)
                        else:
                            final_offsets = get_offsets(k, partner)

                        possible_offsets['done'][k].append(final_offsets[0])
                        possible_offsets['done'][partner].append(final_offsets[1])
                        del todo[k]
                        del todo[partner]
                    elif not only_y and len(p) > 1:
                        print('Could not solve label position for', k, p, ', Taking the lowest allowed one.')

            # Try to find pairs that do not potentially overlap with others and find good solution
            removed = []
            solve_pair_offsets(y_partners, only_y=True)
            solve_pair_offsets(xy_partners, only_y=False)

            # For remaining ones:
            # take 0 if this is not clashing with other data points or the smallest acceptable offset
            for k, v in todo.items():
                if 0 in v:
                    possible_offsets['done'][k].append(0)
                else:
                    possible_offsets['done'][k].append(sorted(v, key=abs)[0])

        # Option to manually move the labels in x direction based on the current status (dynamically set offset or 0)
        manual_offsets = {k: 0 for k in self.label_items}
        if manual_label_offsets:
            feedback = ""
            while feedback != "done":
                feedback = input("Label name to move [<done> to exit]: ")
                if feedback in self.label_items:
                    value = input("Offset: (integers -10 to 10): ")
                    try:
                        if int(value) in range(-10, 11):
                            manual_offsets[feedback] = int(value)
                        else:
                            print(int(value), "is not in the range between -10 and 10. Try again.")
                    except ValueError:
                        print("Not an integer. Try again.")

        # labeling of data points
        # zip joins x and y coordinates in pairs
        for item, (xi, yi) in enumerate(zip(self.x, self.y)):
            label = self.label_items[item]
            x_offset = possible_offsets['done'][self.label_items[item]][0] if dynamic_labels else 0
            x_offset += manual_offsets[label]
            ax.annotate(label,  # this is the text
                        (xi, yi),  # this is the point to label
                        textcoords="offset points",  # how to position the text
                        xytext=(x_offset, y_offset),  # distance from text to points (x,y)
                        ha='center',
                        fontsize=12)  # horizontal alignment can be left, right or center

        ax.tick_params(axis='x', which='minor', bottom=True)
        plt.xticks(fontsize=14, rotation=rotate_label_x_axis)
        plt.yticks(fontsize=14)
        ax.grid(color='lightgrey', linestyle='--', linewidth=0.4)

        if save:
            plt.savefig(fname, dpi=600, transparent=False, bbox_inches='tight')
        plt.show()
        plt.close()

    # public
    def plot_1d(self, data_collection_index, logarithmic=False, save=False, fname="experimental_1d.png"):
        """Prepare a 1d plot of the experimental values"""
        # y values have to be zero for 1d plot
        data_collection = self.data.data_collections[data_collection_index]

        try:
            data_collection.restore()

            y = [0 for _ in data_collection.kd]
            x = data_collection.kd
            err = data_collection.err
            label_items = data_collection.rank
            try:
                axis_label = self.axis_labels[data_collection.get_method()]
            except KeyError:
                axis_label = 'Unknown score'

            ax = plt.subplot(211)

            # for a logarithmic scale
            if logarithmic:
                ax.set_xscale('log')
            x_limits = self._get_limit(x, log=logarithmic)

            ax.plot(x, y, marker='o', linestyle='None', color='blue', fillstyle='none')
            ax.errorbar(x, y, xerr=err, ecolor='orange', linestyle='None')
            plt.xlabel(axis_label, labelpad=8, fontsize=20)
            plt.xlim(x_limits[0], x_limits[1])

            # labeling of data points
            # zip joins x and y coordinates in pairs
            for item, lxy in enumerate(zip(x, y)):
                label = label_items[item]
                if item % 3 == 0:
                    offset = 10
                elif item % 3 == 1:
                    offset = 20
                else:  # item % 3 == 2:
                    offset = 30
                ax.annotate(label,  # this is the text
                            (lxy[0], lxy[1]),  # this is the point to label
                            textcoords="offset points",  # how to position the text
                            xytext=(0, offset),  # distance from text to points (x,y)
                            ha='center',
                            fontsize=12)  # horizontal alignment can be left, right or center
            # Hide spines
            ax.spines['right'].set_visible(False)
            ax.spines['left'].set_visible(False)
            ax.spines['top'].set_visible(False)
            plt.yticks([])
            plt.xticks(fontsize=14)

            ax.minorticks_on()
            if save:
                plt.savefig(fname, dpi=600, transparent=False, bbox_inches='tight')
            plt.show()
            plt.close()

        finally:
            self.data.sort_data()

    def plot_2d(self, logarithmic_x=False, logarithmic_y=False, save=False, rotate_label_x_axis=0,
                fname="comparison_2d.png", marker_type='.', plot_fit=False, plot_diagonal=True):
        """Prepare the 2d plot of experimental values and calculated scores"""

        self.plot(logarithmic_x=logarithmic_x, logarithmic_y=logarithmic_y,
                  rotate_label_x_axis=rotate_label_x_axis, fname=fname, save=save, marker_type=marker_type,
                  plot_fit=plot_fit, plot_diagonal=plot_diagonal)

    def plot_3d(self, z=None, logarithmic_x=False, logarithmic_y=False, logarithmic_z=False, save=False,
                rotate_label_x_axis=0, fname="comparison_2d.png", dynamic_labels=False, manual_label_offsets=False,
                plot_fit=False, plot_diagonal=True, title: str = None):
        """Prepare the 2d plot of experimental values and calculated scores"""
        z = self.z if z is None else z
        z = np.log10(z) if logarithmic_z else z

        self.plot(z=z, logarithmic_y=logarithmic_y, logarithmic_x=logarithmic_x,
                  rotate_label_x_axis=rotate_label_x_axis, fname=fname, save=save,
                  dynamic_labels=dynamic_labels, manual_label_offsets=manual_label_offsets,
                  plot_fit=plot_fit, plot_diagonal=plot_diagonal, title=title)
