# Supplementary material for: Evaluation of Physics‐Based Protein Design Methods for Predicting Single Residue Effects on Peptide Binding Specificities
Source: J Comput Chem. 2025 Jun 26;46(17):e70160. doi: 10.1002/jcc.70160 (PMC12202725; doi:10.1002/jcc.70160)
Supplement: Supplementary file 2 — Data S2. Supporting Information including code to recreate analysis. [file JCC-46-0-s002.zip › analysis_code/structure-preparation.py]

import os
from moleculekit.tools.preparation import systemPrepare, Molecule

prot = Molecule('6sa8.pdb')

# Eventually remove water and additives from the system
prot.filter('not resname HOH')
prot.filter('not resname EDO')
# Are there more? Check structure!

# Remove residues of the protein, which are not needed/wanted in the simulation
prot.filter('not (chain A and resid 7 to 178)')
prot.filter('not (chain A and resid 515 to 671)')


# Define segments
prot.set('segid', 'PROT', sel='chain A')
prot.set('chain', 'A', sel='chain A')
prot.set('segid', 'LIGA', sel='chain B')
prot.set('chain', 'B', sel='chain B')

struct = f"prepared_structure.pdb"

prot.write(struct)


pyMOLscript = """# Use PyMOL to introduce mutations and relax slightly
# run 'pymol -qc introduce-mutations.pml 1>/dev/null' to not produce command line output
#  or 'pymol -qc introduce-mutations.pml' to not show the GUI but print some command line output

load {0}, prot


# Turn on wizard
cmd.wizard(\"mutagenesis\")
cmd.do(\"refresh_wizard\")

# mutate chain B residue 6 Arg to Ala
cmd.get_wizard().set_mode(\"ALA\")
cmd.get_wizard().do_select(\"B/6/\")
# Apply mutation
cmd.get_wizard().apply()

# mutate flanking residues of chain B residue 6 Arg to Ala

cmd.get_wizard().do_select(\"B/4/\")
# Apply mutation
cmd.get_wizard().apply()

cmd.get_wizard().do_select(\"B/8/\")
# Apply mutation
cmd.get_wizard().apply()

# mutate the pocket residues

cmd.get_wizard().set_mode(\"GLN\")
cmd.get_wizard().do_select(\"A/364/\")
# Apply mutation
cmd.get_wizard().apply()

cmd.get_wizard().set_mode(\"TRP\")
cmd.get_wizard().do_select(\"A/368/\")
# Apply mutation
cmd.get_wizard().apply()

cmd.get_wizard().set_mode(\"SER\")
cmd.get_wizard().do_select(\"A/371/\")
# Apply mutation
cmd.get_wizard().apply()

cmd.get_wizard().set_mode(\"GLN\")
cmd.get_wizard().do_select(\"A/403/\")
# Apply mutation
cmd.get_wizard().apply()

cmd.get_wizard().set_mode(\"GLN\")
cmd.get_wizard().do_select(\"A/406/\")
# Apply mutation
cmd.get_wizard().apply()

cmd.get_wizard().set_mode(\"GLU\")
cmd.get_wizard().do_select(\"A/407/\")
# Apply mutation
cmd.get_wizard().apply()

cmd.get_wizard().set_mode(\"TRP\")
cmd.get_wizard().do_select(\"A/410/\")
# Apply mutation
cmd.get_wizard().apply()

# Quit the wizard
cmd.set_wizard() 

# relax structure
select mutant, B/6/

# Select all residues by the residue which are beyond 15 A away
select new, br. mutant gap 15
# Fix all those residues residues beyond 15 A
flag fix, br. mutant gap 15

sculpt_activate prot
sculpt_iterate all, cycles=2000
sculpt_deactivate prot

save {0}, all

""".format(mutant_name)

with open ("introduce-mutations.pml", 'w') as PyMUT:
	PyMUT.write(pyMOLscript)

pymol_path = "/sw/sci/app/pymol/2.5.0-focal/bin/pymol"
os.system("{} -qc introduce-mutations.pml".format(pymol_path))

with open ("introduce-mutations.pml", 'w') as PyMUT:
	PyMUT.write(pyMOLscript)

pymol_path = "/sw/sci/app/pymol/2.5.0-focal/bin/pymol"
os.system("{} -qc introduce-mutations.pml".format(pymol_path))
os.remove("introduce-mutations.pml")

binder = Molecule(struct)

## Preparing the protein system and set the protonation states
# After a first run, check the output of the protonation probabilities and think critically about it, here we manually force some Glus to be deprotonated. They are predicted to be protonated, since they are coordinating the Args in position 4 and 8 of the ligand, which are now removed. But we want to have them deprotonated
smol = systemPrepare(binder, force_protonation=[("chain A and resid 365", "GLU"), ("chain A and resid 449", "GLU")], pH=7.0)

## For Osprey the chain ID has to be removed
#smol.set('chain', ' ', sel='chain A')
#smol.set('chain', ' ', sel='chain B')

## Write out the protein (this is compatible as Rosetta input)
smol.write(struct)
