# Supplementary material for: Evaluation of Physics‐Based Protein Design Methods for Predicting Single Residue Effects on Peptide Binding Specificities
Source: J Comput Chem. 2025 Jun 26;46(17):e70160. doi: 10.1002/jcc.70160 (PMC12202725; doi:10.1002/jcc.70160)
Supplement: Supplementary file 2 — Data S2. Supporting Information including code to recreate analysis. [file JCC-46-0-s002.zip › analysis_code/DataProcessingClasses.py]

#####################################################################
#                                                                   #
#     This file contains classes for processing of Osprey's         #
#     BBKstar method and Rosetta's flex ddG method for data         #
#                         processing       	        	    #
#                                                                   #
#####################################################################

import os
from typing import List, Optional

import pandas as pd
import matplotlib.pyplot as plt
import numpy as np

import scipy.stats as st


class BindingDataBase:
    """
    Base analysis class for the analysis of Osprey's BBK*, Rosetta's flex ddG and PocketOptimizer's scores
    """
    METHOD = 'generic'
    # Dictionary of one-letter code and 3-letter code for amino acids
    aas_codes = {
        'three-letter': ['ala', 'gly', 'ile', 'leu', 'pro', 'val', 'phe', 'trp', 'tyr', 'asp', 'glu', 'arg', 'his',
                         'lys', 'ser', 'thr', 'cys', 'met', 'asn', 'gln', 'sep', 'ptr'],
        'one-letter': ['A', 'G', 'I', 'L', 'P', 'V', 'F', 'W', 'Y', 'D', 'E', 'R', 'H', 'K', 'S', 'T', 'C', 'M',
                       'N', 'Q', 's', 'y']}
    aas_dict = dict(zip(aas_codes['three-letter'], aas_codes['one-letter']))

    def __init__(self, file, skiprows=0):
        self.rank = None
        self.kd = None
        self.err = None
        try:
            self.df = pd.read_csv(file, sep=None, engine='python', skiprows=skiprows)
        except FileNotFoundError:
            self.df = None
        else:
            self._get_data()

    ###########################################################################

    # return the method
    def get_method(self):
        """Returns the respective method"""
        return self.METHOD

    def get_rank(self):
        # Read out the targets and convert to one-letter code
        # For OSPREY: split the string of the Osprey results (e.g. 6=arg) and take the last item
        # (doesn't matter for others)
        return [self.aas_dict[target.split("=")[-1].lower()] for target in self.df['Sequence']]

    def _get_data(self):
        self.rank = None
        self.kd = None
        self.err = None

    def restore(self):
        self._get_data()

    def sort(self):
        self.kd = [kd for rank, kd in sorted(zip(self.rank, self.kd))]
        self.err = [err for rank, err in sorted(zip(self.rank, self.err))]
        self.rank = sorted(self.rank)


class BindingDataExperiment(BindingDataBase):
    """ Analysis class for experimental results """
    METHOD = 'experimental'

    def _get_data(self):
        """Read in experimental values. They should be sorted (but will be checked anyway to be sure) and in nM."""
        self.rank = self.df['Residue'].values
        # The input experimental values are in nM unit
        self.kd = [kd / 1000000000 for kd in self.df['Kd']]
        self.err = [std / 1000000000 for std in self.df['stddev']]
        return


class BindingDataOsprey(BindingDataBase):
    """ Analysis class for BBKstar results (Osprey) """
    METHOD = 'BBKstar'

    def __init__(self, filename, bias_correction=False):
        super().__init__(file=filename, skiprows=1)
        self.bias_correction = bias_correction

    def _get_data(self):
        """Read in calculated values from simulations output"""
        # Dictionary of one-letter code and 3-letter code for amino acids
        self.rank = self.get_rank()
        # The results (scores) from Osprey, which are read here are in the log10 K* format, so we should use normal
        # plotting scale

        # There are two types of output files so far (columns differ):
        # Case 1:
        # Seq ID	Sequence	K* Score (Log10)	K* Lower Bound	K* Upper Bound	Total # Confs.	Complex Partition
        # Function	Complex Epsilon	Complex # Confs.	Protein Partition Function	Protein Epsilon	Protein # Confs.
        # Ligand Partition Function	Ligand Epsilon	Ligand # Confs.	Time (sec)
        # Case 2:
        # Seq ID	Sequence	K* Lower Bound	K* Upper Bound	K* Lower (log10)	K* Upper (log10)	Total # Confs.
        # Complex Pfunc Lower	Complex Pfunc Upper	Complex Free Energy Lower	Complex Free Energy Upper
        # Complex Epsilon	Complex # Confs.	Protein Pfunc Lower	Protein Pfunc Upper	Protein Free Energy Lower
        # Protein Free Energy Upper	Protein Epsilon	Protein # Confs.	Ligand Pfund Lower	Ligand Pfund Upper
        # Ligand Free Energy Lower	Ligand Free Energy Upper	Ligand Epsilon	Ligand # Confs.	Time (sec)
        #
        # For 'Case 1' there is a score (log10) given and an upper and lower bound also in log10 format
        # for 'Case 2' there are only upper and lower bound given but no direct score, so we have to calculate it as the
        # middle point of the bounds. Additionally, the bounds are given in both, log10 format and not log10 format.
        # We always use the log10 format for consistency.
        #
        # First check automatically, which format is provided. One unique criterion between the two is, that 'Case 1'
        # has a 'K* Score (Log10)' column, while 'Case 2' does not have it, since it only gives the bounds.
        # Check if column 'K* Score (Log10)' exists and read the data accordingly
        if 'K* Score (Log10)' in self.df.columns:
                err_low = self.df['K* Lower Bound'].values
                err_up = self.df['K* Upper Bound'].values
        else:
                err_low = self.df['K* Lower (log10)'].values
                err_up = self.df['K* Upper (log10)'].values
        self.kd = (err_low + err_up) / 2
        
        # Calculate a pseudo Kd, i.e. 10^{-score}; score=log10 K* and to be consistent make it in [nM]
        kd = np.log10(1 / np.power(10, self.kd))
        err_low = np.log10(1 / np.power(10, err_low))  # since kd is the mean, err_low and high are the same
        # since the error values are absolute numbers from the range we have to calculate the relative distance to
        # the result value
        # Errors should all be positive for the plot function
        self.err = list(err_low - kd)
        self.kd = list(kd)


class BindingDataRosetta(BindingDataBase):
    """ Analysis class for flex ddG results (Rosetta) """
    METHOD = 'flexddG'

    def __init__(self, file_name, backrub_steps=range(1, 20), nstruct_runs=range(1, 251), quantile=0.9,
                 distribution='mean', use_gam=True, histogram_foldername='histograms_flexddG', bias_correction=False):
        self.backrub_steps = backrub_steps
        self.nstruct_runs = nstruct_runs
        # Decide which quantile part should be used from the structures -> set the number: 1, 0.9, 0.75, ...
        self.quantile = quantile
        self.distribution = distribution
        self.use_GAM = use_gam
        self.histogramFolderName = histogram_foldername
        self.bias_correction = bias_correction
        super().__init__(file=file_name, skiprows=0)
        
    def _get_data(self):
        """Read in calculated values from simulations output"""
        # Prepare an amino acid dictionary
        aas = 'ADEFGHIKLMNQRSTVWY'
        # aas='ADEFGHIKLMNQRSTVWYys'
        ddgs = dict.fromkeys(set(aas), [])
        # Get the base name of 'case_name' without the respective amino acid at the end
        self.case_name_base = '_'.join(self.df.case_name.iloc[0].split('_')[:-1])
        for aa in aas:
            ddgs[aa] = self._calculate_ddg(aa)

        def counter(qu, aax):
            idx_for_quantile = self.df.index[self.df.case_name.isin(['_'.join([self.case_name_base, aax])]) &
                                             self.df.scored_state.isin(['ddG']) &
                                             self.df.score_function_name.isin(['fa_talaris2014-gam']) &
                                             self.df.nstruct.isin(range(1, 251))]

            from collections import Counter
            return Counter(self.df.backrub_steps[self.df.index.isin(
                self.df.index[self.df.total_score <= self.df.total_score[
                    self.df.index.isin(idx_for_quantile)
                ].quantile(1 - qu)]
            ) &
                                                 self.df.case_name.isin(['_'.join([self.case_name_base, aax])]) &
                                                 self.df.scored_state.isin(['ddG']) &
                                                 self.df.score_function_name.isin(['fa_talaris2014-gam']) &
                                                 self.df.nstruct.isin(range(1, 251))])

        def dev():
            for aa_name in [aax.split('_')[-1] for aax in self.df.case_name.unique()]:
                total = sum(counter(0.9, aa_name).values())
                print(' ' * 16 + '-' * 97 + '100', )
                freqs = []
                for k, v in sorted(dict(counter(0.9, aa_name)).items()):
                    print(aa_name, int(k), ':', f'{v:4d}/{total:4d}', int(v * 100 / total) * 'x')
                    freqs.append(v/total)
                from statistics import mean
                print(f'{mean(freqs):3f} std {np.std(freqs):.3f}')
                print()

        dev()
        ddG_sorted_gam = sorted(ddgs.items(), key=lambda x: x[1][0])

        sim_kds = []
        sim_ranks = []
        errs = []
        for element in ddG_sorted_gam:
            sim_kds.append(element[1][0])
            sim_ranks.append(element[0])
            errs.append(element[1][1])
        
        # ToDo: create cases when to apply a bias_correction
        # (Vector of different weights? Something to add? On what is it based?)
        self.kd = sim_kds
        self.rank = sim_ranks
        # Prepare a list with low and up errors (here the value is the same)
        self.err = errs
            
    def _calculate_ddg(self, aa):
        """Calculate ddG values from the different nstruct runs from Rosetta"""    
        # Create a dummy for the comparison with the quantile
        if self.use_GAM:
            ef = 'fa_talaris2014-gam'
        else:
            ef = 'fa_talaris2014'
        indices_dummy_gam = self.df.index[self.df.case_name.isin(['_'.join([self.case_name_base, aa])]) &
                                          self.df.scored_state.isin(['ddG']) &
                                          self.df.score_function_name.isin([ef]) &
                                          self.df.backrub_steps.isin(self.backrub_steps) &
                                          self.df.nstruct.isin(self.nstruct_runs)]
        
        indices_quantile_gam = self.df.index[
            self.df.total_score <= self.df.total_score[
                self.df.index.isin(indices_dummy_gam)
            ].quantile(1 - self.quantile)]
        # search for the matching rows
        indices_gam = self.df.index[self.df.index.isin(indices_quantile_gam) &
                                    self.df.case_name.isin(['_'.join([self.case_name_base, aa])]) &
                                    self.df.scored_state.isin(['ddG']) &
                                    self.df.score_function_name.isin([ef]) &
                                    self.df.backrub_steps.isin(self.backrub_steps) &
                                    self.df.nstruct.isin(self.nstruct_runs)]

        data = self.df.total_score[self.df.index.isin(indices_gam)]
        mean_value = data.mean()
        median_value = data.median()

        # Not used any more in favour of using the mean.
        #   Create the histograms and calculate the mean and the deviation
        #   mean_value, median_value, max_value = self._create_histograms(
        #       data, aa, ddg_mean_gam=mean_value, ddg_median_gam=median_value)

        # Choose to use the max or the mean
        if self.distribution == 'mean':
            value = mean_value
        elif self.distribution == 'max':
            value = max_value
            # ToDo: how to get the proper corresponding error? -> half max spread of the distribution can be used
        elif self.distribution == 'median':
            value = median_value
            # ToDo: how to get the proper corresponding error? -> median absolute deviation?
        else:
            return None, None

        ## error = abs(data - data.mean()).mean()

        error = np.std(data)
        return value, error

    def _create_histograms(self, data, aa, ddg_mean_gam, ddg_median_gam):
        """Create the histograms of the distributions for each amino acid based on the ddG values"""
        # First, create extra folder if it doesn't exist
        if not os.path.exists(self.histogramFolderName):
            os.makedirs(self.histogramFolderName)
        # Then, calculate bin number according to Freedman–Diaconis 
        q25, q75 = np.percentile(data, [25, 75])
        bin_width = 2 * (q75 - q25) * len(data) ** (-1 / 3)
        bins = int(round((data.max() - data.min()) / bin_width))
        # print("Freedman–Diaconis number of bins:", bins)
        
        # Plot the histogram
        hist_gam = data.hist(bins=bins, alpha=1.0, label=aa, color='forestgreen', density=True)
        hist_gam.plot()
        # Prepare the estimated probability desnsity function
        mn, mx = plt.xlim()
        kde_xs = np.linspace(mn, mx, 300)
        kde = st.gaussian_kde(data)
        # get maxima of probability density function
        probs = kde.evaluate(kde_xs)
        maxima_index = probs.argmax()
        maxima = kde_xs[maxima_index]
        
        # Plot probability density function and mean and max lines
        plt.plot(kde_xs, kde.pdf(kde_xs), label="Probability density function", color='#ef4026')
        plt.axvline(x=ddg_mean_gam, color='grey', linestyle='dashed', linewidth=1.5,
                    label='Mean: {:.3f} [REU]'.format(ddg_mean_gam))
        plt.axvline(x=ddg_median_gam, color='blue', linestyle='dashed', linewidth=1.5,
                    label='Median: {:.3f} [REU]'.format(ddg_median_gam))
        plt.axvline(x=maxima, color='#ef4026', linestyle='dashed', linewidth=1.5,
                    label='Maximum: {:.3f} [REU]'.format(maxima))
        plt.legend(fontsize=10,loc='center left', bbox_to_anchor=(1, 0.5), frameon=False)
        plt.xlabel('ddG [REU]', labelpad=8, fontsize=16)
        plt.ylabel('Probability density', labelpad=8, fontsize=16)
        plt.savefig('{}/{}.png'.format(self.histogramFolderName, aa), dpi=300, transparent=False,
                    bbox_inches='tight')
        plt.close()
         
        return ddg_mean_gam, ddg_median_gam, maxima


class BindingDataPocketOptimizer(BindingDataBase):
    """ Analysis class for PocketOptimizer results """
    METHOD = 'PocketOptimizer'

    def __init__(self, file_name, bias_correction=False):
        super().__init__(file=file_name)
        self.bias_correction = bias_correction

    def _get_data(self):
        """Read in calculated values from simulations output"""
        self.rank = self.get_rank()
        # The results (scores) from PocketOptimizer have the unit kcal/mol
        # The csv files are formatted in the following way
        # SeqID Sequence Total Binding Packing
        self.kd = self.df['PO score'].values
        self.err = [0.0 for _ in self.df['PO score']]


class CombinedBindingData:

    def __init__(self, x, y=None, z=None, sort_according_to=None):
        if isinstance(x, list) and y is None and z is None:
            self.data_collections: List[BindingDataBase] = x
        else:
            self.data_collections: List[BindingDataBase] = [dc for dc in (x, y, z) if dc is not None]
        self.sort_according_to = sort_according_to

    def __enter__(self):
        self.sort_data(according_to_collection=self.sort_according_to)
        return self

    def __exit__(self, exc_type, exc_val, exc_tb):
        self._restore()

    def _filter_intersect_data(self):
        intersection = set(self.data_collections[0].rank) if len(self.data_collections) else set()
        for dc in self.data_collections:
            intersection = intersection.intersection(dc.rank)

        for dc in self.data_collections:
            idx_to_keep = [index for index, rank in enumerate(dc.rank) if rank in intersection]
            dc.rank = [rank for index, rank in enumerate(dc.rank) if index in idx_to_keep]
            dc.kd = [kd for index, kd in enumerate(dc.kd) if index in idx_to_keep]
            dc.err = [err for index, err in enumerate(dc.err) if index in idx_to_keep]

    def sort_data(self, according_to_collection: Optional[int] = None, skip_filtering = False):
        if not skip_filtering:
            self._filter_intersect_data()
        if according_to_collection is not None and len(self.data_collections) > according_to_collection:
            ground_truth: BindingDataBase = self.data_collections[according_to_collection]
            ref_rank: List[str] = ground_truth.rank
            for dc in self.data_collections:
                dc.kd = [kd for rank, kd in sorted(zip(dc.rank, dc.kd), key=lambda own: ref_rank.index(own[0]))]
                dc.err = [err for rank, err in sorted(zip(dc.rank, dc.err), key=lambda own: ref_rank.index(own[0]))]
                dc.rank = sorted(dc.rank, key=lambda own: ref_rank.index(own))

        else:
            for dc in self.data_collections:
                dc.sort()

    def _restore(self):
        for dc in self.data_collections:
            dc.restore()
